# Supplementary material for: Evaluation of Preprocessing Methods on Independent Medical Hyperspectral Databases to Improve Analysis
Source: Sensors (Basel). 2022 Nov 18;22(22):8917. doi: 10.3390/s22228917 (PMC9693077; doi:10.3390/s22228917)
Supplement: Supplementary file 1 [file sensors-22-08917-s001.zip]

Archive with 1 entries (1 files):
- sensors-1993817-SI.pdf
